# Supplementary material for: The Ability of the Hopkins Symptom Checklist-5 to Identify Generalized Anxiety Disorder and Major Depressive Disorder in the General Population
Source: Int J Environ Res Public Health. 2025 Apr 28;22(5):698. doi: 10.3390/ijerph22050698 (PMC12111364; doi:10.3390/ijerph22050698)
Supplement: Supplementary file 1 [file ijerph-22-00698-s001.zip]

Archive with 1 entries (1 files):
- ijerph-3376936-supplementary.pdf
